# Supplementary material for: Genomic Mutations in SARS-CoV-2 Genome following Infection in Syrian Golden Hamster and Associated Lung Pathologies
Source: Pathogens. 2023 Nov 8;12(11):1328. doi: 10.3390/pathogens12111328 (PMC10674674; doi:10.3390/pathogens12111328)
Supplement: Supplementary file 1 [file pathogens-12-01328-s001.zip]

Archive with 1 entries (1 files):
- pathogens-2703893-supplementary.pdf
